# Supplementary material for: Tomato Sterol 22-desaturase Gene CYP710A11: Its Roles in Meloidogyne incognita Infection and Plant Stigmasterol Alteration
Source: Int J Mol Sci. 2022 Dec 1;23(23):15111. doi: 10.3390/ijms232315111 (PMC9735470; doi:10.3390/ijms232315111)
Supplement: Supplementary file 1 [file ijms-23-15111-s001.zip]

Archive with 1 entries (1 files):
- ijms-2054507-supplementary.pdf
